# Supplementary material for: Genomic epidemiology of Campylobacter fetus subsp. venerealis from Germany
Source: Front Vet Sci. 2023 Jan 19;9:1069062. doi: 10.3389/fvets.2022.1069062 (PMC9893283; doi:10.3389/fvets.2022.1069062)
Supplement: Supplementary Table S2 — Summary of 91 Campylobacter fetus genomes collected in 11 countries and used for the contextual phylogenetic analysis of the German C. fetus subsp. venerealis strains. [file Table_2.xlsx]

## Sheet: Table S2
		Table S2. Summary of 91 Campylobacter fetus genomes collected in 11 countries and used for the contextual phylogenetic analysis of the German Cfv strains
		n.	Strain ID	Collection year	Country	MLST Type	Subspecies (NGS)*	C. fetus SNP Markers **	ISCfe1 (+/-)	SRA/Assembly accession number	Publication	Reported subspecies
		69	642-21	1967	Australia	4	Cfv	T-T-C-T-A-C-A-C-C-A-G	+	GCF_000744025	Barrero et al., 2014	cfvi
		70	ADRI513		Australia	4	Cfv	T-T-C-T-A-C-A-C-C-A-G	+	GCF_001699745	Van der Graaf-van Bloois et al., 2014b	cfvi
		71	D2830		USA	4	Cfv	T-T-C-T-A-C-A-C-C-A-G	+	SRR3216353	NCBI
		72	CCUG33872		Czech Republic	4	Cfv	T-T-C-T-A-C-A-C-C-A-G	+	GCF_001699645	Van der Graaf-van Bloois et al., 2014b	cfv-cfvi
		73	zaf3	2006	South Africa	4	Cfv	T-T-C-T-A-C-A-C-C-A-G	+	GCF_001699735	Van der Graaf-van Bloois et al., 2014b	cfvi
		74	SP6	2010	Spain	4	Cfv	T-T-C-T-A-C-A-C-C-A-G	+	ERR1046030	Irola et al., 2017	Cfv
		75	SP21	2010	Spain	4	Cfv	T-T-C-T-A-C-A-C-C-A-G	+	ERR1046045	Irola et al., 2017	Cff
		76	SP11	2014	Spain	4	Cfv	T-T-C-T-A-C-A-C-C-A-G	+	ERR1046035	Irola et al., 2017	Cff
		77	SP28	2010	Spain	4	Cfv	T-T-C-T-A-C-A-C-C-A-G	+	ERR1046052	Irola et al., 2017	Cfvi
		78	SP32	2004	Spain	4	Cfv	T-T-C-T-A-C-A-C-C-A-G	+	ERR1046056	Irola et al., 2017	Cfvi
		79	SP20	2010	Spain	4	Cfv	T-T-C-T-A-C-A-C-C-A-G	+	ERR1046044	Irola et al., 2017	Cff
		80	SP29	2014	Spain	4	Cfv	T-T-C-T-A-C-A-C-C-A-G	+	ERR1046053	Irola et al., 2017	Cff
		81	SP4	2009	Spain	4	Cfv	T-T-C-T-A-C-A-C-C-A-G	+	ERR1046028	Irola et al., 2017	Cff
		82	SP3	2008	Spain	4	Cfv	T-T-C-T-A-C-A-C-C-A-G	+	ERR1046027	Irola et al., 2017	Cff
		83	SP16	2008	Spain	4	Cfv	T-T-C-T-A-C-A-C-C-A-G	+	ERR1046040	Irola et al., 2017	Cff
		84	SP15	2008	Spain	4	Cfv	T-T-C-T-A-C-A-C-C-A-G	+	ERR1046039	Irola et al., 2017	Cff
		85	SP17	2002	Spain	4	Cfv	T-T-C-T-A-C-A-C-C-A-G	+	ERR1046041	Irola et al., 2017	Cff
		86	SP34	2002	Spain	4	Cfv	T-T-C-T-A-C-A-C-C-A-G	+	ERR1046058	Irola et al., 2017	Cfv
		87	SP31	2002	Spain	4	Cfv	T-T-C-T-A-C-A-C-C-A-G	+	ERR1046055	Irola et al., 2017	Cfvi
		88	SP26	2002	Spain	4	Cfv	T-T-C-T-A-C-A-C-C-A-G	+	ERR1046050	Irola et al., 2017	Cfvi
		89	SP33	2002	Spain	4	Cfv	T-T-C-T-A-C-A-C-C-A-G	+	ERR1046057	Irola et al., 2017	Cfvi
		90	SP8	2002	Spain	4	Cfv	T-T-C-T-A-C-A-C-C-A-G	+	ERR1046032	Irola et al., 2017	Cff
		91	SP12	2004	Spain	4	Cfv	T-T-C-T-A-C-A-C-C-A-G	+	ERR1046036	Irola et al., 2017	Cfvi
		92	SP14	2002	Spain	4	Cfv	T-T-C-T-A-C-A-C-C-A-G	+	ERR1046038	Irola et al., 2017	Cff
		93	06/195	2006	Argentina	4	Cfv	T-T-C-T-A-C-A-C-C-A-G	+	ERR1045996	Irola et al., 2017	Cfvi
		94	U10	2017	Uruguay	4	Cfv	T-T-C-T-A-C-A-C-C-A-G	+	GCF_007109235	NCBI	cfv
		95	08-421	2008	Argentina	4	Cfv	T-T-C-T-A-C-A-C-C-A-G	+	SRR9668103	NCBI	cff
		96	11/427	2011	Argentina	70	Cfv	T-T-C-T-A-C-A-C-C-A-G	+	ERR1046003	Irola et al., 2017	Cff
		97	11/360	2011	Argentina	4	Cfv	T-T-C-T-A-C-A-C-C-A-G	+	ERR1046002	Irola et al., 2017	Cff
		98	WBT011-09		UK	4	Cfv	T-T-C-T-A-C-A-C-C-A-G	+	GCF_001699535	Van der Graaf-van Bloois et al., 2014b	cfvi
		99	14	2007	UK	-	Cfv	T-T-C-T-A-C-A-C-C-A-G	+	ERR1203904	Irola et al., 2017	cff
		100	21-C0091-10-14-2	2014	UK	4	Cfv	T-T-C-T-A-C-A-C-C-A-G	+	ERR976390	Irola et al., 2017	cfv
		101	zaf65	2007	South Africa	4	Cfv	T-T-C-T-A-C-A-C-C-A-G	+	GCF_001699725	Van der Graaf-van Bloois et al., 2014b	cff-cfvi
		102	2	1997	UK	4	Cfv	T-T-C-T-A-C-A-C-C-A-G	+	ERR1203894	Irola et al., 2017	cff
		103	6	2000	UK	4	Cfv	T-T-C-T-A-C-A-C-C-A-G	+	ERR1203898	Irola et al., 2017	cff
		104	Cff12218			4	Cfv	T-T-C-T-A-C-A-C-C-A-G	+	ERR175742	NCBI
		105	10/445	2010	Argentina	4	Cfv	T-T-C-T-A-C-A-C-C-A-G	+	ERR1046001	Irola et al., 2017	Cff
		106	07/485	2007	Argentina	-	Cfv	T-T-C-T-A-C-A-C-C-A-G	+	ERR1045998	Irola et al., 2017	Cff
		107	04/875	2004	Argentina	4	Cfv	T-T-C-T-A-C-A-C-C-A-G	+	ERR1045992	Irola et al., 2017	Cff
		108	01/210	2001	Argentina	4	Cfv	T-T-C-T-A-C-A-C-C-A-G	+	ERR1045989	Irola et al., 2017	Cff
		109	06-341	2006	Argentina	4	Cfv	T-T-C-T-A-C-A-C-C-A-G	+	SRR9668101	NCBI	cfv
		110	00/398	2000	Argentina	4	Cfv	T-T-C-T-A-C-A-C-C-A-G	+	ERR1045986	Irola et al., 2017	Cff
		111	cfvi97-532	2004	Argentina	4	Cfv	T-T-C-T-A-C-A-C-C-A-G	+	GCF_001699635	Van der Graaf-van Bloois et al., 2014b	cfvi
		112	10/247	2010	Argentina	4	Cfv	T-T-C-T-A-C-A-C-C-A-G	+	ERR1046000	Irola et al., 2017	Cff
		113	08/362	2008	Argentina	4	Cfv	T-T-C-T-A-C-A-C-C-A-G	+	ERR1045999	Irola et al., 2017	Cff
		114	15/301	2015	Argentina	4	Cfv	T-T-C-T-A-C-A-C-C-A-G	+	ERR1046005	Irola et al., 2017	Cff
		115	cfvi03-293		Argentina	4	Cfv	T-T-C-T-A-C-A-C-C-A-G	+	GCF_000512745	Van der Graaf-van Bloois et al., 2014a	cff-cfvi
		116	Cff01165			4	Cfv	T-T-C-T-A-C-A-C-C-A-G	+	ERR175740	NCBI
		117	01-165	2001	Argentina	4	Cfv	T-T-C-T-A-C-A-C-C-A-G	+	GCF_001686885	Van der Graaf-van Bloois et al., 2014b	cfvi
		118	Cfv90264			4	Cfv	T-T-C-T-A-C-A-C-C-A-G	+	ERR175743	NCBI
		119	05/434	2005	Argentina	4	Cfv	T-T-C-T-A-C-A-C-C-A-G	+	ERR1045994	Irola et al., 2017	Cff
		120	cfvi92-203	2004	Argentina	4	Cfv	T-T-C-T-A-C-A-C-C-A-G	+	GCF_001699565	Van der Graaf-van Bloois et al., 2014b	cfvi
		121	Cff90189			4	Cfv	T-T-C-T-A-C-A-C-C-A-G	+	ERR175741	NCBI
		122	cfvi9825	2004	Argentina	4	Cfv	T-T-C-T-A-C-A-C-C-A-G	+	GCF_001699685	Van der Graaf-van Bloois et al., 2014b	cfv
		123	ADRI1362	1989	Argentina	4	Cfv	T-T-C-T-A-C-A-C-C-A-G	+	GCF_001699655	Van der Graaf-van Bloois et al., 2014b	cff-cfvi
		124	01/320	2001	Argentina	4	Cfv	T-T-C-T-A-C-A-C-C-A-G	+	ERR1045988	Irola et al., 2017	Cff
		125	Cfv05355			4	Cfv	T-T-C-T-A-C-A-C-C-A-G	+	ERR175744	NCBI
		126	13-344	2013	Argentina	4	Cfv	T-T-C-T-A-C-A-C-C-A-G	+	SRR9668102	NCBI	cff
		127	06/340	2006	Argentina	4	Cfv	T-T-C-T-A-C-A-C-C-A-G	+	ERR1045995	Irola et al., 2017	Cff
		128	cfvi02-298	2004	Argentina	4	Cfv	T-T-C-T-A-C-A-C-C-A-G	+	GCF_001699555	Van der Graaf-van Bloois et al., 2014b	cfvi
		129	cfvi03-596	2004	Argentina	4	Cfv	T-T-C-T-A-C-A-C-C-A-G	+	GCF_001699615	Van der Graaf-van Bloois et al., 2014b	cfvi
		130	00/564	2000	Argentina	4	Cfv	T-T-C-T-A-C-A-C-C-A-G	+	ERR1045987	Irola et al., 2017	Cff
		131	03/596	2003	Argentina	4	Cfv	T-T-C-T-A-C-A-C-C-A-G	+	ERR1045991	Irola et al., 2017	Cff
		132	99/801	1999	Argentina	4	Cfv	T-T-C-T-A-C-A-C-C-A-G	+	ERR1045985	Irola et al., 2017	Cff
		133	Cfvi99541			4	Cfv	T-T-C-T-A-C-A-C-C-A-G	+	ERR175745	NCBI
		134	INTA 99541		Argentina	4	Cfv	T-T-C-T-A-C-A-C-C-A-G	+	GCF_000414135	Irola et al., 2013	cfvi
		135	05/394	2005	Argentina	4	Cfv	T-T-C-T-A-C-A-C-C-A-G	+	ERR1045993	Irola et al., 2017	Cff
		136	07/379	2007	Argentina	4	Cfv	T-T-C-T-A-C-A-C-C-A-G	+	ERR1045997	Irola et al., 2017	Cfvi
		137	02/146	2002	Argentina	4	Cfv	T-T-C-T-A-C-A-C-C-A-G	+	ERR1045990	Irola et al., 2017	Cfvi
		138	cfvB10	2011	USA	4	Cfv	T-T-C-T-A-C-A-C-C-A-G	+	GCF_001698965	Van der Graaf-van Bloois et al., 2014b	cfv
		139	97-608		Argentina	4	Cfv	T-T-C-T-A-C-A-C-C-A-G	+	GCF_000759515	Van der Graaf-van Bloois et al., 2014b	cfv
		140	84-112		USA	4	Cfv	T-T-C-T-A-C-A-C-C-A-G	+	GCF_000967135	Kienesberger et al., 2014	cfv
		141	CANTD	2011	Canada	4	Cfv	T-T-C-T-A-C-A-C-C-A-G	+	ERR987448	Irola et al., 2017	cfv
		142	TD	2012	Canada	4	Cfv	T-T-C-T-A-C-A-C-C-A-G	+	GCF_002592335	NCBI	cfv
		143	CAN66Y	2012	Canada	4	Cfv	T-T-C-T-A-C-A-C-C-A-G	+	ERR987447	Irola et al., 2017	cfv
		144	66Y	2012	Canada	4	Cfv	T-T-C-T-A-C-A-C-C-A-G	+	GCF_002592365	NCBI	cfv
		145	D0374		USA	4	Cfv	T-T-C-T-A-C-A-C-C-A-G	+	SRR3214525	NCBI
		146	NCTC10354	1952	UK	4	Cfv	T-T-C-T-A-C-A-C-C-A-G	+	GCF_000222425	Stynen et al., 2011	cfv
		147	B6	1964	Australia	4	Cfv	T-T-C-T-A-C-A-C-C-A-G	+	GCF_000744035	Barrero et al., 2014	cfv
		148	SP24	2010	Spain	-	Cfv	T-T-C-T-A-C-A-C-C-A-G	+	ERR1046048	Irola et al., 2017	Cfv
		149	SP22	2008	Spain	-	Cfv	T-T-C-T-A-C-A-C-C-A-G	+	ERR1046046	Irola et al., 2017	Cfv
		150	SP1	2009	Spain	-	Cfv	T-T-C-T-A-C-A-C-C-A-G	+	ERR1046025	Irola et al., 2017	Cfv
		151	SP7	2007	Spain	-	Cfv	T-T-C-T-A-C-A-C-C-A-G	+	ERR1046031	Irola et al., 2017	Cff
		152	SP2	2007	Spain	-	Cfv	T-T-C-T-A-C-A-C-C-A-G	+	ERR1046026	Irola et al., 2017	Cfv
		153	SP23	2007	Spain	-	Cfv	T-T-C-T-A-C-A-C-C-A-G	+	ERR1046047	Irola et al., 2017	Cfv
		154	SP19	2006	Spain	-	Cfv	T-T-C-T-A-C-A-C-C-A-G	+	ERR1046043	Irola et al., 2017	Cfv
		155	SP27	2011	Spain	-	Cfv	T-T-C-T-A-C-A-C-C-A-G	+	ERR1046051	Irola et al., 2017	Cfv
		156	SP30	2014	Spain	-	Cfv	T-T-C-T-A-C-A-C-C-A-G	+	ERR1046054	Irola et al., 2017	Cfv
		157	SP25	2011	Spain	-	Cfv	T-T-C-T-A-C-A-C-C-A-G	+	ERR1046049	Irola et al., 2017	Cfv
		158	LMG6570		Belgium	4	Cfv	T-T-C-T-A-C-A-C-C-A-G	+	GCF_001698935	Van der Graaf-van Bloois et al., 2014b	cfv
		159	CCUG33900		France	4	Cfv	T-T-C-T-A-C-A-C-C-A-G	+	GCF_001699715	Van der Graaf-van Bloois et al., 2014b	cfv
		* Subspecies was reported based on the NGS data in which strains are characterized as Cfv if they (1) harbour the insertion element ISCfe1 and (2) have the nucleotide variants specific for clade 1 (T-T-C-T-A-C-A-C-C-A-G), and Cff, if they (1) do not harbour the insertion element ISCfe1 and (2) have the nucleotide variants specific for clade 2-8 (C-C-T-C-G-T-C-T-T-G-A)
		** Markers as reported by Abdel-Glil et al., (2020).
