# Supplementary material for: Genomic epidemiology of Campylobacter fetus subsp. venerealis from Germany
Source: Front Vet Sci. 2023 Jan 19;9:1069062. doi: 10.3389/fvets.2022.1069062 (PMC9893283; doi:10.3389/fvets.2022.1069062)
Supplement: Supplementary Table S3 — Raw read and genome assembly statistics for the data set used in this study. [file Table_3.xlsx]

## Sheet: Table S3
	Table S3: Raw read and genome assembly statistics for the data set used in this study. %Q20 and %Q30 are the percentage of bases that have a Q-score above or equal to 20 and 30, respectively. Sequencing depth is defined theoretically by dividing total sequenced bases of the sample by reference genome size. Total length corresponds to the sample's genome size. N50 is the length for which the colle…
	Sample	Total bases	Total reads	GC content	%Q30	%Q20	Sequencing depth	The highest species hit identified with Kraken2 database using sequencing reads	The percentage highest species hit with the Kraken2 database	n. contigs	Total geome length (bp)	Minimum contig length	Average contig length	Maximum contig length	N50	GC(%)	Length relative to Ref. (%)
	BS149-04	78088562	315494	34.68	75.01	88.41	39.04	Campylobacter fetus	81.08	111	1959873	130	17656.5	139137	55307	33.13	97.97
	09CS0032	84418250	345646	34.53	92.11	96.96	42.2	Campylobacter fetus	81.83	71	1951348	130	27483.8	259464	89644	33.04	97.55
	SRR9668102	90664576	399040	35.66	97.34	98.15	45.32	Campylobacter fetus	84.64	218	1898071	136	8706.7	68881	22520	33.27	94.88
	07BS0002	100398501	426520	34.45	92.26	97	50.19	Campylobacter fetus	76.12	101	1954604	151	19352.5	228131	88764	33.14	97.71
	ERR1046000	113503500	908028	32.87	92.83	96.33	56.74	Campylobacter fetus	85.19	60	1912923	87	31882.1	325156	216201	32.9	95.63
	BS51-01	116014822	523266	34.92	91.39	96.57	58	Campylobacter fetus	87.02	81	1921090	338	23717.2	260508	89420	33.12	96.03
	BS210-99	130317432	555810	34.47	92.47	97.09	65.14	Campylobacter fetus	80.92	59	1936880	172	32828.5	259469	125999	33.06	96.82
	SRR9668101	139044931	632262	35.26	89.43	92.54	69.51	Campylobacter fetus	96.67	94	1983722	128	21103.4	148745	94754	32.89	99.17
	BS210-02	143395063	614816	34.96	87.97	95.22	71.68	Campylobacter fetus	91.51	86	1924062	151	22372.8	260626	102372	33.12	96.18
	BS57-03	144247791	672410	34.33	87.42	94.8	72.11	Campylobacter fetus	53	351	1971531	128	5616.9	184954	42350	33.18	98.56
	BS47-03	149875868	679264	35.17	87.19	94.78	74.92	Campylobacter fetus	87.93	80	1921301	128	24016.3	228180	122704	33.13	96.04
	09CS0031	160279008	814582	34.37	88.26	95.3	80.12	Campylobacter fetus	67.15	60	1948067	128	32467.8	304288	125500	33.05	97.38
	ERR1045993	160435250	1283482	33.41	92.78	96.3	80.2	Campylobacter fetus	84.46	165	1963555	80	11900.3	316773	115602	33.18	98.16
	BS327-99	162133006	706254	34.43	89.54	96.08	81.05	Campylobacter fetus	82.03	64	1907647	133	29807	434189	111746	33.14	95.36
	BS85-04	163484262	725304	34.23	89.11	95.75	81.72	Campylobacter fetus	68.05	109	1933700	131	17740.4	260521	149757	33.14	96.66
	09CS0029	169539929	867966	34.14	86.85	94.66	84.75	Campylobacter fetus	67.99	57	1949484	130	34201.5	259464	125998	33.04	97.45
	BS68-05	171156099	813386	35.09	88.43	95.38	85.56	Campylobacter fetus	76.51	105	1957326	128	18641.2	228609	102372	33.14	97.85
	BS69-05	173546882	798906	35.08	92.63	97.09	86.76	Campylobacter fetus	79.4	104	1974436	173	18985	228133	105785	33.08	98.7
	BS11-05	173812536	761000	34.64	87.41	94.99	86.89	Campylobacter fetus	77.8	97	1977934	173	20391.1	228473	105785	33.07	98.88
	06BS0114	173852104	759500	35.18	92.72	97.49	86.91	Campylobacter fetus	92.44	57	1882304	130	33022.9	311843	149431	33.17	94.1
	BS75-04	177287975	755540	34.56	86.97	94.65	88.63	Campylobacter fetus	68.56	92	1945441	133	21146.1	260521	102290	33.07	97.25
	13CS0183	179198000	1433584	31.62	91.85	95.77	89.58	Campylobacter fetus	50.34	79	1944615	91	24615.4	304193	149336	33.05	97.21
	ERR1045999	183124500	1464996	32.91	92.45	96.09	91.54	Campylobacter fetus	85.09	58	1912770	81	32978.8	325156	216201	32.9	95.62
	ERR1046003	183264000	1466112	33.42	92.23	96.01	91.61	Campylobacter fetus	83.96	129	1943098	81	15062.8	234614	160526	33.2	97.13
	BS135-02	185244884	839182	34.85	88.17	95.26	92.6	Campylobacter fetus	88.24	72	1920564	205	26674.5	307174	190880	33.14	96.01
	BS212-99	187439521	776918	33.63	83.61	93.42	93.7	Campylobacter fetus	65.46	51	1968676	136	38601.5	268855	149927	32.98	98.41
	BS63-05	189129492	885306	34.86	87.43	94.9	94.54	Campylobacter fetus	76.69	96	1951253	128	20325.6	228471	90168	33.14	97.54
	BS211-99	191807161	789452	33.62	89.1	95.93	95.88	Campylobacter fetus	75.55	47	1865500	172	39691.5	259014	142081	33.06	93.26
	14CS0124	192080541	891932	34.51	92.98	97.55	96.02	Campylobacter fetus	80.22	74	1960502	130	26493.3	259464	148958	33.02	98
	15CS0204*	194284530	876622	33.81	93.2	97.68	97.12	Campylobacter fetus	74.82	295	2719585	128	9218.9	325919	75936	31.66	135.95
	BS109-03	196917109	887902	34.83	87.6	94.9	98.44	Campylobacter fetus	89.85	84	1925213	151	22919.2	298513	190881	33.11	96.24
	BS09-04	200178948	901254	34.18	87.88	95.1	100.07	Campylobacter fetus	63.79	107	1954055	151	18262.2	228131	88765	33.14	97.68
	09CS0074	202194090	859532	34.59	87.02	94.79	101.08	Campylobacter fetus	78.62	52	1924352	130	37006.8	259464	148958	33.1	96.2
	BS70-05	203240174	911578	34.53	87.75	95.13	101.6	Campylobacter fetus	75.31	100	1954977	151	19549.8	227987	103956	33.14	97.73
	BS62-05	204106378	964682	34.65	88.72	95.53	102.03	Campylobacter fetus	75.65	107	1971847	162	18428.5	228473	85939	33.09	98.57
	BS99-03	205010077	914934	32.8	88.68	95.46	102.48	Campylobacter fetus	39.78	615	2089063	128	3396.9	186706	52878	33.05	104.43
	14CS0123	206973834	958264	35	93.29	97.64	103.46	Campylobacter fetus	80.96	57	1952505	130	34254.5	259464	148958	33.03	97.6
	BS101-03	215751303	997130	35.14	88.95	95.56	107.85	Campylobacter fetus	90.64	82	1922599	255	23446.3	260626	102372	33.12	96.11
	13CS0131	217018687	1009784	33.46	93.69	97.83	108.49	Campylobacter fetus	44.57	74	1942531	151	26250.4	164071	66936	33.06	97.11
	BS105-03	217223405	982456	35.23	88.4	95.29	108.59	Campylobacter fetus	90.98	77	1922236	128	24964.1	260940	143280	33.12	96.09
	BS206-02	217452062	958542	34.77	88.09	95.25	108.7	Campylobacter fetus	73.68	104	1976957	151	19009.2	228131	105785	33.07	98.83
	BS74-04	217703659	1017032	34.42	88.97	95.58	108.83	Campylobacter fetus	62.67	259	1977520	128	7635.2	198152	59283	33.12	98.86
	BS68-06	220756911	1034358	34.75	89.06	95.71	110.36	Campylobacter fetus	78.91	98	1960510	151	20005.2	228131	88764	33.12	98
	08CS0029	224475619	1031922	35.12	88.05	95.25	112.21	Campylobacter fetus	77.53	253	1979432	128	7823.8	151278	47526	33.27	98.95
	BS84-04	227606454	1029854	34.69	89.23	95.72	113.78	Campylobacter fetus	90.96	59	1874533	130	31771.7	311843	149432	33.18	93.71
	BS147-00	230250692	1008874	34.6	89.42	96.03	115.1	Campylobacter fetus	89.14	66	1922310	257	29125.9	260508	151691	33.12	96.1
	BS209-99	235676863	1030162	33.37	89.54	96.06	117.81	Campylobacter fetus	51.95	56	1913749	129	34174.1	339452	94993	33.12	95.67
	BS38-03	236338169	1025596	34.31	86.86	94.64	118.14	Campylobacter fetus	58.4	53	1932013	246	36453.1	307177	190881	33.09	96.58
	BS136-04	237228568	1091336	34.64	88.67	95.53	118.59	Campylobacter fetus	79.33	86	1952116	151	22699	228131	127252	33.14	97.59
	BS64-05	240213928	1083924	34.6	89.55	95.9	120.08	Campylobacter fetus	80.36	96	1977369	151	20597.6	228131	105785	33.07	98.85
	BS149-00	270936324	1185966	34.74	90.39	96.46	135.44	Campylobacter fetus	92.68	79	1925589	158	24374.5	260508	149853	33.11	96.26
	09CS0018	282329943	1331590	34.53	87.15	94.84	141.14	Campylobacter fetus	72.8	70	1963197	130	28045.7	304288	149432	33.02	98.14
	BS52-01	291381064	1281602	34.87	90.1	96.33	145.66	Campylobacter fetus	92.5	84	1924940	151	22916	307173	102372	33.12	96.23
	SRR3216353	295233228	1176228	33.66	80.05	84.43	147.59	Campylobacter fetus	87.22	55	1881225	136	34204.1	380370	179933	33.16	94.04
	09CS0030	298589916	1420684	35.5	87.44	94.8	149.26	Campylobacter fetus	80.54	101	1958165	128	19387.8	242436	79067	33.04	97.89
	11CS0190	308381121	1460472	35.59	86.96	94.52	154.16	Campylobacter fetus	84.55	90	1930556	130	21450.6	190785	77369	33.1	96.51
	ERR1045985	309939250	2479514	33.37	92.51	96.17	154.94	Campylobacter fetus	84.79	214	1978359	80	9244.7	245758	114020	32.99	98.9
	BS208-99	313149114	1358058	34.93	88.33	95.42	156.54	Campylobacter fetus	83.95	86	1920547	128	22331.9	339453	111843	33.12	96.01
	BS111-03	314002088	1441748	34.86	88.44	95.32	156.97	Campylobacter fetus	89.52	292	1954122	128	6692.2	115207	29809	33.17	97.69
	BS212-02	331110038	1478222	34.53	88.24	95.29	165.52	Campylobacter fetus	73.43	89	1957402	128	21993.3	260626	102372	33.06	97.85
	11CS0191	331815345	1496226	35.56	85.59	93.71	165.87	Campylobacter fetus	84.03	82	1928020	130	23512.4	180105	81649	33.11	96.38
	BS01-06	341452233	1681062	35.15	87.77	95.16	170.69	Campylobacter fetus	85.48	87	1925162	151	22128.3	227838	102372	33.13	96.24
	BS89-04	350413442	1510020	34.57	84.03	93.42	175.17	Campylobacter fetus	72.15	96	1930838	187	20112.9	260521	105876	33.15	96.52
	BS71-05	353311242	1663342	34.86	88.79	95.57	176.62	Campylobacter fetus	74.57	115	1981739	159	17232.5	228130	105785	33.06	99.07
	ERR976390	356982000	3569820	33.25	95.07	98.57	178.45	Campylobacter fetus	78.23	73	1930991	71	26451.9	324650	213484	33	96.53
	ERR1045989	374821250	2998570	32.7	92.56	96.17	187.37	Campylobacter fetus	84.72	74	1965166	81	26556.3	246185	148664	32.89	98.24
	ERR1203904	382025400	3820254	33.01	94.96	98.35	190.97	Campylobacter fetus	79.43	64	1859311	76	29051.7	267864	213490	33.15	92.95
	ERR1045996	382831500	3062652	33.05	92.29	96.04	191.38	Campylobacter fetus	85.05	101	1921481	81	19024.6	279922	190761	32.96	96.05
	ERR175742	387175600	3871756	33.13	93.59	98.52	193.55	Campylobacter fetus	76.52	110	2029239	68	18447.6	232921	122357	33.03	101.44
	BS134-05	388955742	1862872	35.27	88.52	95.43	194.44	Campylobacter fetus	86.63	105	1929749	128	18378.6	228106	143210	33.12	96.47
	ERR1203898	400067400	4000674	32.79	94.72	98.22	199.99	Campylobacter fetus	76.14	101	1852201	68	18338.6	394879	260650	33.03	92.59
	BS201-02	403949250	3231594	33	92.12	95.94	201.93	Campylobacter fetus	94.37	93	1925789	80	20707.4	307078	190785	33.12	96.27
	ERR1203894	409057200	4090572	32.8	94.98	98.34	204.49	Campylobacter fetus	75.22	58	1832343	69	31592.1	395788	260651	33.09	91.6
	ERR175740	422906600	4229066	33.09	93.5	98.51	211.41	Campylobacter fetus	75.4	85	1950354	72	22945.3	324862	245718	33.09	97.5
	SRR9668103	454125423	2175710	35.82	86.07	89.34	227.01	Campylobacter fetus	90.04	143	1923333	128	13449.9	307456	135555	33.21	96.15
	BS67-06	461179033	2055002	35.13	87.23	94.85	230.54	Campylobacter fetus	77.25	138	1985108	128	14384.8	228132	85940	33.06	99.23
	ERR1045995	466716500	3733732	33.37	92.32	96.07	233.31	Campylobacter fetus	86.25	172	1919460	81	11159.7	245753	115576	33.21	95.95
	ERR175744	514584200	5145842	33.2	93.32	98.47	257.24	Campylobacter fetus	76.33	206	1950093	68	9466.5	246821	104315	33.22	97.48
	ERR1046039	527816250	4222530	32.61	92.66	96.24	263.85	Campylobacter fetus	81.34	65	1880032	93	28923.6	444944	290809	33.12	93.98
	ERR175743	528508400	5285084	32.93	93.63	98.57	264.2	Campylobacter fetus	74.97	189	1965024	68	10397	246159	103580	33.02	98.23
	ERR175741	538579000	5385790	33.04	93.9	98.63	269.23	Campylobacter fetus	76.38	136	1923746	71	14145.2	314472	101630	33.12	96.17
	ERR1045988	549220500	4393764	33.29	92.16	95.97	274.55	Campylobacter fetus	84.63	173	1924887	80	11126.5	260990	117837	33.08	96.22
	ERR987447	562697400	5626974	33.25	94.47	98.39	281.29	Campylobacter fetus	80.4	70	1859335	74	26561.9	427804	259492	33.2	92.95
	ERR987448	575087800	5750878	33.18	93.72	98.08	287.48	Campylobacter fetus	79.96	89	1859574	74	20894.1	361109	257344	33.2	92.96
	ERR1046055	584177500	4673420	32.61	91.69	95.67	292.03	Campylobacter fetus	82.2	59	1872017	93	31729.1	317392	201244	33.14	93.58
	ERR1046040	590416250	4723330	32.71	92.29	96.03	295.15	Campylobacter fetus	82.64	69	1873435	93	27151.2	290815	200153	33.14	93.65
	ERR1046030	613545250	4908362	32.79	92.34	96.07	306.71	Campylobacter fetus	81.33	88	1884939	82	21419.8	317860	200162	33.37	94.23
	ERR1046036	620852250	4966818	32.75	92.03	95.9	310.36	Campylobacter fetus	83.11	59	1870437	81	31702.3	317397	200152	33.14	93.5
	ERR1046038	621121750	4968974	32.76	92.44	96.08	310.5	Campylobacter fetus	83.11	60	1870574	93	31176.2	317396	201245	33.14	93.51
	ERR1046041	625771750	5006174	32.75	92.25	96	312.82	Campylobacter fetus	82.72	60	1872202	81	31203.4	317392	200150	33.14	93.59
	ERR1046048	634373750	5074990	32.72	92.57	96.16	317.12	Campylobacter fetus	86.16	48	1878386	108	39133	325099	161972	33.05	93.9
	ERR1046044	641112000	5128896	32.4	91.92	95.82	320.49	Campylobacter fetus	75.02	73	1898878	80	26012	317387	200153	33.09	94.92
	ERR1046031	642111750	5136894	32.88	92.05	95.88	320.99	Campylobacter fetus	84.7	43	1896769	85	44110.9	325095	190688	33.85	94.82
	ERR1046056	652969250	5223754	32.55	92.51	96.13	326.42	Campylobacter fetus	74.93	72	1898977	80	26374.7	317386	200153	33.09	94.93
	ERR1046054	655596000	5244768	32.79	91.31	95.47	327.73	Campylobacter fetus	85.45	63	1920972	80	30491.6	325097	161972	33.04	96.03
	ERR1045997	660808500	5286468	33.14	91.8	95.77	330.33	Campylobacter fetus	84.99	170	1950913	80	11476	246502	115602	33.15	97.52
	ERR1046049	662971500	5303772	32.72	92.5	96.13	331.42	Campylobacter fetus	85.44	62	1919812	80	30964.7	325096	161972	33.04	95.97
	ERR1046028	666105750	5328846	32.89	91.79	95.77	332.98	Campylobacter fetus	84.44	60	1868212	82	31136.9	317266	236875	33.14	93.39
	ERR1046043	666539000	5332312	32.72	92.3	96	333.2	Campylobacter fetus	85.49	51	1909169	83	37434.7	325096	161972	33.07	95.44
	ERR1046045	670196000	5361568	32.46	92.28	96.02	335.03	Campylobacter fetus	80.96	57	1866457	82	32744.9	317861	200162	33.15	93.3
	ERR1046057	674323750	5394590	32.76	92.47	96.12	337.09	Campylobacter fetus	82.77	62	1872292	93	30198.3	317392	200152	33.14	93.59
	ERR1046032	676001000	5408008	32.71	92.39	96.07	337.93	Campylobacter fetus	82.53	63	1871135	93	29700.6	317396	201245	33.14	93.54
	ERR1046047	680498000	5443984	32.73	92.39	96.09	340.18	Campylobacter fetus	84.84	56	1885679	80	33672.8	325095	161971	33.13	94.26
	ERR1046001	680519750	5444158	32.55	92.44	96.07	340.19	Campylobacter fetus	84.79	55	1935568	80	35192.1	246157	206917	32.82	96.76
	ERR1045986	680597750	5444782	32.67	92.45	96.13	340.23	Campylobacter fetus	85.77	60	1894307	87	31571.8	314472	216271	32.88	94.7
	ERR1045990	686615750	5492926	33.34	92.03	95.9	343.24	Campylobacter fetus	86.42	229	1913225	80	8354.7	245743	114990	33.23	95.64
	SRR3214525	687499542	2739042	32.87	85.33	89.26	343.68	Campylobacter fetus	94.13	56	1878967	136	33553	258896	148989	33.19	93.93
	ERR1045998	688545500	5508364	32.71	92.42	96.11	344.2	Campylobacter fetus	86.67	76	1903563	80	25046.9	246173	211189	33	95.16
	ERR1046053	689666500	5517332	32.49	92.31	96.01	344.76	Campylobacter fetus	74.44	74	1899090	80	25663.4	317387	200153	33.09	94.93
	ERR1045987	689658500	5517268	33.3	92.29	96.03	344.76	Campylobacter fetus	84.45	160	1901706	80	11885.7	320930	124072	33.2	95.07
	ERR1046025	692518000	5540144	32.46	92.47	96.11	346.19	Campylobacter fetus	85.36	44	1875464	108	42624.2	325100	161972	33.06	93.75
	ERR1046005	697759000	5582072	33	91.86	95.8	348.81	Campylobacter fetus	87.79	74	1895921	81	25620.6	319060	245742	32.99	94.78
	ERR1046046	699717250	5597738	32.55	92.14	95.93	349.78	Campylobacter fetus	85.49	47	1875908	108	39912.9	325099	161972	33.06	93.78
	ERR1045991	708551750	5668414	33.26	92	95.88	354.2	Campylobacter fetus	84.56	157	1901385	80	12110.7	320931	124072	33.2	95.05
	ERR1045992	710453750	5683630	32.99	92.67	96.25	355.15	Campylobacter fetus	87.63	55	1842474	80	33499.5	324718	216202	33.08	92.1
	ERR1045994	727744250	5821954	33.23	92.27	96.02	363.8	Campylobacter fetus	84.45	203	2008225	82	9892.7	314524	121037	33.05	100.39
	ERR1046002	733250750	5866006	33.37	92.64	96.22	366.55	Campylobacter fetus	82.34	166	1981458	89	11936.5	245750	117364	33.19	99.05
	ERR175745	736024800	7360248	32.97	93.71	98.59	367.93	Campylobacter fetus	76.31	232	1919111	68	8272	245729	104310	33.11	95.94
	ERR1046027	747063000	5976504	32.93	92.27	96.02	373.45	Campylobacter fetus	84.48	58	1868095	93	32208.5	317386	236875	33.14	93.38
	BS76-04	747250500	5978004	32.48	92.17	95.95	373.55	Campylobacter fetus	65.84	113	1948574	80	17244	163819	127155	33.14	97.41
	ERR1046050	751505500	6012044	32.69	92.21	95.98	375.67	Campylobacter fetus	82.65	62	1872416	93	30200.3	317393	201244	33.14	93.6
	ERR1046058	756506500	6052052	32.74	92	95.84	378.17	Campylobacter fetus	82.95	62	1872477	93	30201.2	317395	201244	33.14	93.6
	BS38-06	768064750	6144518	32.78	91.86	95.81	383.95	Campylobacter fetus	85.03	91	1925074	80	21154.7	307080	190688	33.12	96.23
	ERR1046052	774776250	6198210	32.6	91.75	95.73	387.31	Campylobacter fetus	76.72	72	1898976	80	26374.7	317385	200153	33.09	94.93
	ERR1046051	786356500	6290852	32.61	91.85	95.78	393.09	Campylobacter fetus	84.77	106	1931559	80	18222.3	325096	161972	33.01	96.56
	ERR1046035	831882000	6655056	32.94	91.95	95.84	415.85	Campylobacter fetus	84.43	69	1864710	80	27024.8	302698	200754	33.14	93.22
	14CS0001	873262500	6986100	31.13	90.86	95.21	436.54	Campylobacter fetus	63.07	163	1982489	80	12162.5	307083	149982	32.92	99.1
	ERR1046026	879881000	7039048	32.69	91.89	95.81	439.85	Campylobacter fetus	84.58	55	1885401	80	34280	325095	161971	33.13	94.25
	07BS0020	1031315750	8250526	32.68	92.36	96.03	515.55	Campylobacter fetus	73.89	58	1915628	81	33028.1	310595	190689	33.13	95.76
	GCF_001699645	NA	NA	NA	NA	NA	NA	NA	NA	101	1925122	201	19060.6	238538	110724	33.05	96.24
	GCF_000414135	NA	NA	NA	NA	NA	NA	NA	NA	218	1871719	201	8585.9	156783	44154	33.06	93.57
	GCF_001699725	NA	NA	NA	NA	NA	NA	NA	NA	90	1881548	255	20906.1	267838	128460	33.03	94.06
	GCF_001699715	NA	NA	NA	NA	NA	NA	NA	NA	53	1816092	216	34265.9	303307	130278	33.15	90.79
	GCF_001699535	NA	NA	NA	NA	NA	NA	NA	NA	77	1973624	263	25631.5	272343	109423	33.06	98.66
	GCF_001699635	NA	NA	NA	NA	NA	NA	NA	NA	125	1955531	242	15644.2	246021	102122	32.98	97.76
	GCF_001699655	NA	NA	NA	NA	NA	NA	NA	NA	98	1946073	224	19857.9	217016	97034	33.2	97.28
	GCF_001699745	NA	NA	NA	NA	NA	NA	NA	NA	103	1867881	213	18134.8	238545	122222	33.02	93.37
	GCF_001699555	NA	NA	NA	NA	NA	NA	NA	NA	233	1909180	225	8193.9	83664	20271	33.25	95.44
	GCF_001699735	NA	NA	NA	NA	NA	NA	NA	NA	59	1864315	200	31598.6	317797	125441	33.13	93.2
	GCF_001698935	NA	NA	NA	NA	NA	NA	NA	NA	63	1871013	327	29698.6	258787	188528	33.21	93.53
	GCF_001699565	NA	NA	NA	NA	NA	NA	NA	NA	133	1931865	202	14525.3	239516	101973	33.16	96.57
	GCF_001699685	NA	NA	NA	NA	NA	NA	NA	NA	100	1937445	234	19374.5	320973	103583	33.14	96.85
	GCF_001699615	NA	NA	NA	NA	NA	NA	NA	NA	103	1882122	206	18273	245595	99139	33.19	94.09
	GCF_000744025	NA	NA	NA	NA	NA	NA	NA	NA	126	1943569	538	15425.2	234172	104146	33.1	97.16
	GCF_002592335	NA	NA	NA	NA	NA	NA	NA	NA	56	1848754	511	33013.5	317299	174153	33.22	92.42
	GCF_001698965	NA	NA	NA	NA	NA	NA	NA	NA	133	1912983	201	14383.3	258758	95286	33.07	95.63
	GCF_000759515	NA	NA	NA	NA	NA	NA	NA	NA	3	2000424	27124	666808	1935028	1935028	33.21	100
	GCF_007109235	NA	NA	NA	NA	NA	NA	NA	NA	5	1955536	4436	391107	917244	508499	33.06	97.76
	GCF_000967135	NA	NA	NA	NA	NA	NA	NA	NA	2	1988028	61142	994014	1926886	1926886	33.28	99.38
	GCF_002592365	NA	NA	NA	NA	NA	NA	NA	NA	51	1848418	511	36243.5	347094	177085	33.22	92.4
	GCF_000744035	NA	NA	NA	NA	NA	NA	NA	NA	80	1945136	528	24314.2	193716	78105	33.2	97.24
	GCF_001686885	NA	NA	NA	NA	NA	NA	NA	NA	3	1930368	27417	643456	1858186	1858186	33.07	96.5
	GCF_000222425	NA	NA	NA	NA	NA	NA	NA	NA	1	1874244	1874244	1874244	1874244	1874244	32.96	93.69
	GCF_000512745	NA	NA	NA	NA	NA	NA	NA	NA	4	1996729	3993	499182	1866010	1866010	33.08	99.82
	*The genome assembly of this sample (15CS0204) is longer than the reference genome
